# Supplementary material for: Chewing Affects Structural and Material Coupling, and Age-Related Dentoalveolar Joint Biomechanics and Strain
Source: Bioengineering (Basel). 2026 Jan 14;13(1):93. doi: 10.3390/bioengineering13010093 (PMC12838062; doi:10.3390/bioengineering13010093)
Supplement: Supplementary file 1 [file bioengineering-13-00093-s001.zip]

Archive with 1 entries (1 files):
- bioengineering-4041869-supplementary.pdf
